# Supplementary material for: Clinicopathological and molecular characteristics of primary pulmonary choriocarcinoma: a case report and systematic review
Source: Front Oncol. 2026 Jun 30;16:1884668. doi: 10.3389/fonc.2026.1884668 (PMC13365297; doi:10.3389/fonc.2026.1884668)
Supplement: Supplementary file 1 [file Table1.xlsx]

## Sheet: Supplementary Table 1
Supplementary 1: Clinical characteristics, treatment, and outcomes of reported primary pulmonary choriocarcinoma cases
Patient No.	Author, year	Publication title	Age (years)	Sex	Therapy	Outcome	Initial symptoms
1	Wang N et al., 2023	The tumor or inflammation? a case report on primary pulmonary choriocarcinoma	27	Female	Resection	Still alive after 5 years	Cough, blood-stained sputum, fever , chest pain
2	Serno et al., 2011	Primary pulmonary choriocarcinoma: a case report and review of literature	31	Female	Resection	Still alive after 20 months	Delayed period
3	Zhu et al., 2016	Primary pulmonary choriocarcinoma in a male that was successfully diagnosed and treated: a case report and review of the literature	67	Male	Resection, chemotherapy	Still alive after 13 months	NA
4	Takahashi T et al., 2016	Choriocarcinoma syndrome after resection of primary pulmonary choriocarcinoma: report of a case	59	Male	Resection	Died one and a half months after diagnosis	hemoptysis
5	Zhang et al., 2022	Primary pulmonary choriocarcinoma in male: report a case with genetic testing and review of the literature	65	Male	Resection	Uneventful postoperative recovery; discharged on day 4	Asymptomatic; pulmonary shadow on X-ray
6	Shigematsu et al., 2022	EGFR-Mutated Pulmonary Choriocarcinoma Combined With Adenocarcinoma	78	Female	NA	Died 11 days after admission	Cough, dyspnea
7	Wu, 2020	Primary choriocarcinoma of the lung: a case report and literature review	37	Female	Resection, chemotherapy, resection	Still alive after 3 Years	Cough, dyspnea, chest pain, hemoptysis, weight loss
8	Kamata et al., 2017	A case of primary pulmonary choriocarcinoma successfully treated by surgery	70	Male	Resection	Still alive after 2 Years	Cough
9	Ma et al., 2018	A Case of Male Primary Pulmonary Choriocarcinoma	71	Male	Resection	Died three months after resection	cough, hemoptysis
10	Takahama, 2024	A drastic post operative course after the resection of primary pulmonary choriocarcinoma in a male	46	Male	Resection	Died 28 days of surgery	cough, hemoptysis, dyspnea
11	Johnson et al., 2022	Case Report: Treatment of primary pulmonary choriocarcinoma with lung lobectomy and adjuvant chemotherapy	37	Female	Resection, chemotherapy	Still alive after 9 Years	syncope, uterine cramping, vaginal bleeding
12	Shintaku et al., 2006	Primary Choriocarcinoma of the Lung Manifesting as Diffuse Alveolar Hemorrhage	44	Female	NA	Died on the 8th day of hospitalization	Fever, cough, hemoptysis, and dyspnea
13	Kaushik et al., 2024	A Case Report on Primary Pulmonary Choriocarcinoma	34	Female	Targeted therapy, Chemotherapy	Still alive after 9 months without recurrence	Left-sided chest pain, dyspnea, weight loss, and anorexia
14	Onishi et al., 2021	Primary pulmonary choriocarcinoma with a genomic sequence	40	Female	Resection	NA	NA
15	Matsukuma et al., 2018	Focal positivity of immunohistochemical markers for pulmonary squamous cell carcinoma in primary pulmonary choriocarcinoma: A histopathological study	53	Male	Chemoradiotherapy, resection, Chemotherapy	Died of disease progression 15 months after diagnosis.	Cough , chest pain
16	Dlewati et al., 2022	Primary Pulmonary Choriocarcinoma Treated With Neoadjuvant Chemotherapy and Lobectomy: A Case Report	54	Female	Chemotherapy, resection, radiotherapy	Relapsed 9 months after treatment	Cough, hemoptysis, Dyspnea
17	Nguyen et al., 2020	A Case Report of Primary Pulmonary Choriocarcinoma in a Man: Successful Combination of Surgery and Chemotherapy	42	Male	Resection, chemotherapy	No recurrence for 6 months	Right-sided chest pain, weight loss
18	Chen et al., 2001	Combined Choriocarcinoma and Adenocarcinoma of the Lung Occurring in a Man	61	Male	Resection, chemotherapy	Progressed continuously during chemotherapy, remained alive with tumor 6 months after surgery.	hemoptysis
19	Liang et al., 2025	Combination chemotherapy with sintilimab for treatment of a male patient with primary pulmonary choriocarcinoma: a case report and literature review	67	Male	Chemotherapy combined with immunotherapy	The mass in the right lung showed significant reduction on chest CT 4 months after treatment ; no recurrence after 12 months	Cough, expectoration, hemoptysis
20	Yamamoto et al., 2006	Primary pulmonary choriocarcinoma combined with adenocarcinoma	77	Male	NA	Died 6 days after admission	Hemoptysis, anorexia
21	Lu et al., 2026	The role of cranial radiotherapy in managing neurological symptoms of brain metastases from pulmonary choriocarcinoma: a case report and literature review	73	Male	Cranial radiotherapy, Chemotherapy, Radiotherapy for lung and liver lesions	β-HCG level decline	Progressive right limb numbness, and weakness
22	Rali et al., 2017	A Rare Case of Metastatic Choriocarcinoma of Lung Origin	69	Female	Craniotomy, radiotherapy, chemotherapy	β-HCG reduction, No metastasis for 1-year, lung mass persisted	Dizziness, headache, Gait instability
23	Okoli et al., 2024	Primary Pulmonary Choriocarcinoma With Lymph Node Metastasis: A Case Report and Brief Review	32	Female	Resection, chemotherapy	β-HCG normalization, PET-CT negative	NA
24	Iwasaki et al., 2022	Utility of beta‐human chorionic gonadotropin in pleural effusions: Report of an autopsy case of a male patient with primary pulmonary choriocarcinoma	69	Male	NA	Died of respiratory failure on the 18th day after admission	Dyspnea and chest pain
25	Abu Aljaaz et al., 2024	Navigating Diagnostic Challenges: Primary Pulmonary Choriocarcinoma Depicted by Fluorodeoxyglucose (FDG)-Positron Emission Tomography-Computed Tomography (PET/CT)	44	Female	Chemoradiotherapy (ineffective), chemotherapy	Metastatic lesions achieved complete remission, Marked β-HCG reduction	Amenorrhea, headache, confusion
26	Iso et al., 2023	A remarkable response to combination chemotherapy with nivolumab and ipilimumab in a patient with primary pulmonary choriocarcinoma: a case report	72	Male	Resection, Chemotherapy + immunotherapy（Nivolumab ＋ Ipilimumab）	β-HCG normalized, efficacy sustained over 12 months	NA
27	Devos et al., 2024	Beta‐HCG Secretion by a Pulmonary Choriocarcinoma in a Male Patient	65	Male	Chemotherapy and immunotherapy	β-HCG normalized, Pulmonary lesions achieved PR	Bilateral gynecomastia, decreased libido, agitation, cough
28	da Silva et al., 2022	Case report: Using DNA short tandem repeats to confirm nongestational origin of pulmonary choriocarcinoma	40	Female	Resection	Still alive after 13 months	nausea, vaginal bleeding, pelvic pain
29	Seol et al., 2009	Primary Pulmonary Choriocarcinoma Presenting with a Hemothorax	19	Female	Resection, chemotherapy	β-HCG normalized	right-sided chest pain, amenorrhea
30	Pan et al., 2026	Chemotherapy combined with tislelizumab for a male patient with primary pulmonary choriocarcinoma: a case report and literature review	60	Male	Chemotherapy and immunotherapy	β-HCG and CYFRA21-1 normalized, reduced primary and metastatic lung lesions	Cough, chest pain, dyspnea
31	Yeung et al., 2025	A Histological Conundrum With a Distinctive Biochemical Marker: A Case Report of Primary Pulmonary Choriocarcinoma	69	Male	NA	Died one month after diagnosis	Dyspnea
32	Zhang et al., 2024	FDG PET/CT Findings of Primary Pulmonary Choriocarcinoma in a Postmenopausal Woman	63	Female	Chemotherapy	NA	Recurrent vaginal bleeding in postmenopausal status
33	Tsai et al., 2002	Use of Urine Pregnancy Test for Rapid Diagnosis of Primary Pulmonary Choriocarcinoma in a Man	23	Male	Chemotherapy	Died of acute respiratory failure 8 days after admission	Hemoptysis, dyspnea
34	Vaideeswar P et al., 2004	Primary pulmonary choriocarcinoma: a series of 7 cases (Case 1)	36	Female	NA	Died of pulmonary insufficiency	Cough, dyspnea, hemoptysis
35	Vaideeswar P et al., 2004	Primary pulmonary choriocarcinoma: a series of 7 cases (Case 2)	29	Female	NA	Died due to brain metastasis	Cough, dyspnea, hemoptysis
36	Vaideeswar P et al., 2004	Primary pulmonary choriocarcinoma: a series of 7 cases (Case 3)	43	Female	NA	Died of pulmonary insufficiency	Cough, dyspnea, hemoptysis
37	Vaideeswar P et al., 2004	Primary pulmonary choriocarcinoma: a series of 7 cases (Case 4)	25	Female	Surgical excision and adjuvant therapy	Alive after 5 years	Cough, dyspnea, hemoptysis
38	Vaideeswar P et al., 2004	Primary pulmonary choriocarcinoma: a series of 7 cases (Case 5)	40	Female	NA	Died due to brain metastasis	Cough, dyspnea, hemoptysis
39	Vaideeswar P et al., 2004	Primary pulmonary choriocarcinoma: a series of 7 cases (Case 6)	40	Female	NA	Died of pulmonary insufficiency	Cough, dyspnea, hemoptysis
40	Vaideeswar P et al., 2004	Primary pulmonary choriocarcinoma: a series of 7 cases (Case 7)	60	Male	NA	Died of pulmonary insufficiency	Cough, dyspnea, hemoptysis
41	Maestá I et al., 2010	Primary pulmonary choriocarcinoma after human chorionic gonadotropin normalization following hydatidiform mole: a report of two cases (Case 1)	28	Female	Chemotherapy, pulmonary lobectomy, hepatectomy	Died of hepatic failure 3 years after diagnosis	Asymptomatic; elevated serum hCG and pulmonary mass
42	Maestá I et al., 2010	Primary pulmonary choriocarcinoma after human chorionic gonadotropin normalization following hydatidiform mole: a report of two cases (Case 2)	22	Female	Chemotherapy and pulmonary lobectomy	Complete remission for 24 months; healthy baby 1.5 years after remission	Menstrual delay, nausea, elevated serum hCG
43	Vegh GL et al., 2008	Primary pulmonary choriocarcinoma: a case report	30	Female	Surgery and chemotherapy	Complete remission; alive after 1 year	Cough and dyspnea
44	Perwaiz M et al., 2015	Primary Pulmonary Choriocarcinoma: A Diagnostic Dilemma	25	Female	BEP chemotherapy	Receiving chemotherapy	Abdominal pain, mild nausea
45	Munakomi S, 2017	Case Report: Multiple hemorrhagic metastases to the brain from primary lung choriocarcinoma	22	Female	Craniotomy and EMA-CO chemotherapy	Serum beta-hCG decreased after chemotherapy; regular follow-up	Headache, decreased consciousness, vomiting
46	Di Crescenzo et al.，2013	An unusual case of primary choriocarcinoma of the lung	37	Female	Surgery，adjuvant chemotherapy	Alive in good condition at 1-year follow-up；hCG normalized	Hemoptysis and dyspnea
47	Hadgu et al.,2010	Primary pulmonary choriocarcinoma in a male	48	Male	Chemotherapy and surgery	Initially improved and β-HCG decreased, but residual tumor persisted；died 5 days after surgery from respiratory failure	Dyspnea, productive cough, night sweats, weight loss, and gynecomastia.

## Sheet: Notes
Item	Note
Scope	Prepared as a Frontiers supplementary Excel table from the manuscript table and uploaded source PDFs.
Multi-patient reports	Vaideeswar et al. 2004 and Maestá et al. 2010 were expanded into patient-level rows.
NA	Not available/not clearly reported.
Outcome wording	Concise wording with follow-up time kept where available.
Author format	First author et al. with year; single-author article as Munakomi S, 2017.
Vaideeswar et al. survivor therapy	Original PDF states surgical excision and adjuvant therapy; adjuvant therapy type was not specified, so it was not simplified to chemotherapy.
