# Supplementary material for: Clinicopathological and molecular characteristics of primary pulmonary choriocarcinoma: a case report and systematic review
Source: Front Oncol. 2026 Jun 30;16:1884668. doi: 10.3389/fonc.2026.1884668 (PMC13365297; doi:10.3389/fonc.2026.1884668)
Supplement: Supplementary file 2 [file Table2.xlsx]

## Sheet: Sheet1
Supplementary Table 2. Reported PPC cases presenting with cough and/or hemoptysis
Patient No.	Author, year	Publication title	Age (years)	Sex	Therapy	Outcome	Initial symptoms
1	Wang N et al., 2023	The tumor or inflammation? a case report on primary pulmonary choriocarcinoma	27	Female	Resection	Still alive after 5 years	Cough, blood-stained sputum, fever, chest pain
4	Takahashi T et al., 2016	Choriocarcinoma syndrome after resection of primary pulmonary choriocarcinoma: report of a case	59	Male	Resection	Died one and a half months after diagnosis	Hemoptysis
6	Shigematsu et al., 2022	EGFR-Mutated Pulmonary Choriocarcinoma Combined With Adenocarcinoma	78	Female	NA	Died 11 days after admission	Cough, dyspnea
7	Wu, 2020	Primary choriocarcinoma of the lung: a case report and literature review	37	Female	Resection, chemotherapy, resection	Still alive after 3 years	Cough, dyspnea, chest pain, hemoptysis, weight loss
8	Kamata et al., 2017	A case of primary pulmonary choriocarcinoma successfully treated by surgery	70	Male	Resection	Still alive after 2 years	Cough
9	Ma et al., 2018	A Case of Male Primary Pulmonary Choriocarcinoma	71	Male	Resection	Died three months after resection	Cough, hemoptysis
10	Takahama, 2024	A drastic post operative course after the resection of primary pulmonary choriocarcinoma in a male	46	Male	Resection	Died 28 days after surgery	Cough, hemoptysis, dyspnea
12	Shintaku et al., 2006	Primary Choriocarcinoma of the Lung Manifesting as Diffuse Alveolar Hemorrhage	44	Female	NA	Died on the 8th day of hospitalization	Fever, cough, hemoptysis, dyspnea
15	Matsukuma et al., 2018	Focal positivity of immunohistochemical markers for pulmonary squamous cell carcinoma in primary pulmonary choriocarcinoma: A histopathological study	53	Male	Chemoradiotherapy, resection, chemotherapy	Died of disease progression 15 months after diagnosis	Cough, chest pain
16	Dlewati et al., 2022	Primary Pulmonary Choriocarcinoma Treated With Neoadjuvant Chemotherapy and Lobectomy: A Case Report	54	Female	Chemotherapy, resection, radiotherapy	Relapsed 9 months after treatment	Cough, hemoptysis, dyspnea
18	Chen et al., 2001	Combined Choriocarcinoma and Adenocarcinoma of the Lung Occurring in a Man	61	Male	Resection, chemotherapy	Progressed continuously during chemotherapy; remained alive with tumor 6 months after surgery	Hemoptysis
19	Liang et al., 2025	Combination chemotherapy with sintilimab for treatment of a male patient with primary pulmonary choriocarcinoma: a case report and literature review	67	Male	Chemotherapy combined with immunotherapy	Right lung mass markedly reduced at 4 months; no recurrence after 12 months	Cough, expectoration, hemoptysis
20	Yamamoto et al., 2006	Primary pulmonary choriocarcinoma combined with adenocarcinoma	77	Male	NA	Died 6 days after admission	Hemoptysis, anorexia
27	Devos et al., 2024	Beta-HCG Secretion by a Pulmonary Choriocarcinoma in a Male Patient	65	Male	Chemotherapy and immunotherapy	β-HCG normalized; pulmonary lesions achieved PR	Bilateral gynecomastia, decreased libido, agitation, cough
30	Pan et al., 2026	Chemotherapy combined with tislelizumab for a male patient with primary pulmonary choriocarcinoma: a case report and literature review	60	Male	Chemotherapy and immunotherapy	β-HCG and CYFRA21-1 normalized; primary and metastatic lung lesions reduced	Cough, chest pain, dyspnea
33	Tsai et al., 2002	Use of Urine Pregnancy Test for Rapid Diagnosis of Primary Pulmonary Choriocarcinoma in a Man	23	Male	Chemotherapy	Died of acute respiratory failure 8 days after admission	Hemoptysis, dyspnea
34	Vaideeswar P et al., 2004	Primary pulmonary choriocarcinoma: a series of 7 cases (Case 1)	36	Female	NA	Died of pulmonary insufficiency	Cough, dyspnea, hemoptysis
35	Vaideeswar P et al., 2004	Primary pulmonary choriocarcinoma: a series of 7 cases (Case 2)	29	Female	NA	Died due to brain metastasis	Cough, dyspnea, hemoptysis
36	Vaideeswar P et al., 2004	Primary pulmonary choriocarcinoma: a series of 7 cases (Case 3)	43	Female	NA	Died of pulmonary insufficiency	Cough, dyspnea, hemoptysis
37	Vaideeswar P et al., 2004	Primary pulmonary choriocarcinoma: a series of 7 cases (Case 4)	25	Female	Surgical excision and adjuvant therapy	Alive after 5 years	Cough, dyspnea, hemoptysis
38	Vaideeswar P et al., 2004	Primary pulmonary choriocarcinoma: a series of 7 cases (Case 5)	40	Female	NA	Died due to brain metastasis	Cough, dyspnea, hemoptysis
39	Vaideeswar P et al., 2004	Primary pulmonary choriocarcinoma: a series of 7 cases (Case 6)	40	Female	NA	Died of pulmonary insufficiency	Cough, dyspnea, hemoptysis
40	Vaideeswar P et al., 2004	Primary pulmonary choriocarcinoma: a series of 7 cases (Case 7)	60	Male	NA	Died of pulmonary insufficiency	Cough, dyspnea, hemoptysis
43	Vegh GL et al., 2008	Primary pulmonary choriocarcinoma: a case report	30	Female	Surgery and chemotherapy	Complete remission; alive after 1 year	Cough and dyspnea
46	Di Crescenzo et al.，2013	An unusual case of primary choriocarcinoma of the lung	37	Female	Surgery，adjuvant chemotherapy	Alive in good condition at 1-year follow-up；hCG normalized	Hemoptysis and dyspnea
47	Hadgu et al.，2010	Primary pulmonary choriocarcinoma in a male	48	Male	Chemotherapy and surgery	Initially improved and β-HCG decreased, but residual tumor persisted；died 5 days after surgery from respiratory failure	Dyspnea, productive cough, night sweats, weight loss, and gynecomastia.
Summary: cough and/or hemoptysis was reported in 26 of 47 patients (55.3%).
